# Supplementary material for: JAK/STAT3 represents a therapeutic target for colorectal cancer patients with stromal-rich tumors
Source: J Exp Clin Cancer Res. 2024 Mar 1;43:64. doi: 10.1186/s13046-024-02958-4 (PMC10905886; doi:10.1186/s13046-024-02958-4)
Supplement: Supplementary file 5 — Additional file 5: Table S1. List of genes included in the mutation panel. [file 13046_2024_2958_MOESM5_ESM.csv]

Gene
PIK3CA
FBXW7
APC
BRAF
TP53
SMARCA4
PPP2R1A
AR
KRAS
MSH6
ARID2
ERBB2
RAF1
RPL22
TAF1B
MSH2
COBLL1
TGFBR2
CTNNB1
POLQ
ASTE1
ATR
PIK3R1
TTK
ARID1B
EGFR
SMO
WT1
ATM
KMT2A
ERBB3
TMBIM4
POLE
BRCA2
B2M
IDH2
BLM
TSC2
CREBBP
CIITA
RNF43
MAP2K2
JAK3
CCNE1
TEAD2
SLC23A2
ARAF
ARID1A
NRAS
PBRM1
SF3B1
NOTCH3
CHEK2
AMER1
MTOR
NOTCH4
NOTCH1
FGFR3
EP300
PTCH1
CTCF
PALB2
NOTCH2
ATRX
IPP
ASXL1
GNAS
AIM2
CCDC150
ERBB4
MLH1
SETD2
PDGFRA
MAP3K1
ROS1
JAK2
CDKN2A
RET
FGFR2
CASP5
MDM2
MAX
DICER1
BRCA1
PTEN
FGFR1
GATA3
DNMT3A
ALK
NF1
STAG2
SMAD4
.
RAD50
TSC1
KDR
FGFR4
QKI
MEN1
SPOP
AKT1
BAP1
JAK1
RB1
RUNX1
NTRK1
CACNA1E
DAXX
CDKN2B
CCND1
STK11
EZH2
CDKN1B
KIT
MET
CDK4
PTPN11
MAP2K4
CDK12
CDKN1A
NBN
PIK3CB
GNA11
AURKA
HIST1H3B
MYC
AKT2
NF2
IDH1
ZNF395
MUTYH
JUN
NFE2L2
VHL
HGF
GNAQ
MAP2K1
MAPK1
RHOA
PHF6
HRAS
RPL5
RAD21
H3F3A
RAC1
CD274
TET2
SOS1
CSF1R
SLCO1B1
FLT1
FLT4
CYP2D6
LAMA2
TRRAP
KDM6A
ABCC2
CHD7
SRC
NELL2
UGT1A6
ESR1
DDX3X
SHOC2
ERG
CEBPA
CYP2A6
AKT3
MED13
MST1R
SLC22A1
MPL
HNF1A
YES1
IL2RA
TYK2
ABL2
INPP4B
PDGFRB
DDR1
TAS2R38
ABL1
RARB
MYD88
RXRB
ABCB1
RARA
DDR2
LTK
NPM1
CYP19A1
SLC31A1
FSTL5
CYP2C19
CBL
RXRA
